# Supplementary material for: Global implication of mesoproterozoic (~ 1.4 Ga) magmatism within the Sette-Daban Range (Southeast Siberia)
Source: Sci Rep. 2021 Oct 14;11:20484. doi: 10.1038/s41598-021-00010-5 (PMC8516936; doi:10.1038/s41598-021-00010-5)
Supplement: Supplementary file 1 — Supplementary Information. [file 41598_2021_10_MOESM1_ESM.csv]

Supplementary file 1: Summary isotopic and age data for every analysed apatite grain in this study. Ages uncertainties are given with 2σ, isotopic ratios uncertainties are given with 1σ. Error prop. refers to the uncertainty correlation factor.
Analysis	Source Filename	207 corr 206Pb/238U	207 corr 206Pb/238U		238U/206Pb	238U/206Pb	207Pb/206Pb	207Pb/206Pb	Error prop.		Spot Size (µm)	Time (s)
		Age	2s%		ratio	1s%	ratio	1s%
N595-ap	C20MAY20A0020.csv	1461.653383	5.886879083		3.355151436	2.674939284	0.221575404	4.667003662	0.497270854		29	11.897
N595-ap	C20MAY20A0006.csv	1419.64626	5.073152395		3.502249225	2.409413444	0.210646207	3.724475051	0.543165308		29	12.324
N595-ap	C20MAY20A0008.csv	1433.903522	5.553979484		3.692330512	2.738453641	0.162371541	4.600355541	0.511504102		29	9.584
N595-ap	C20MAY20A0036.csv	1419.465275	5.066557671		3.749859117	2.51809684	0.158913138	4.02180403	0.530676083		29	9.808
N595-ap	C20MAY20A0007.csv	1445.125776	3.88685453		3.773780009	1.967419936	0.134771403	2.546462555	0.611388907		29	25.094
N595-ap	C20MAY20A0034.csv	1403.977079	4.819567381		3.774880017	2.371460818	0.161008777	3.888592906	0.520666254		29	14.414
N595-ap	C20MAY20A0040.csv	1431.586696	4.660694499		3.776606618	2.31484846	0.143832969	3.645778201	0.536019466		29	12.736
N595-ap	C20MAY20A0010.csv	1446.033689	3.798715007		3.80096586	1.928801577	0.128419799	2.441686417	0.619872813		29	25.094
N595-ap	C20MAY20A0028.csv	1420.739668	4.02066274		3.815094223	2.0298564	0.141833959	2.729853915	0.596696146		29	19.417
N595-ap	C20MAY20A0031.csv	1432.394156	4.05599536		3.81587977	2.041575832	0.136293931	3.054665358	0.555666889		29	17.439
N595-ap	C20MAY20A0005.csv	1418.502055	3.973055175		3.833601426	2.006721246	0.138355708	2.67275762	0.600412201		29	25.094
N595-ap	C20MAY20A0015.csv	1413.606026	4.077930885		3.835996254	2.038946151	0.140074773	3.115739977	0.547575078		29	14.918
N595-ap	C20MAY20A0038.csv	1415.410906	4.025051526		3.83684099	2.030258893	0.139857048	2.741477668	0.595139475		29	20.177
N595-ap	C20MAY20A0037.csv	1443.142902	4.827147278		3.84160165	2.396630541	0.125148994	4.378993236	0.480100465		29	10.864
N595-ap	C20MAY20A0033.csv	1416.161632	3.76023692		3.878280954	1.910581069	0.129870643	2.35816856	0.629514158		29	25.094
N595-ap	C20MAY20A0032.csv	1395.59956	5.269629803		3.892255923	2.611794997	0.138836586	4.641609204	0.490388149		29	6.304
N595-ap	C20MAY20A0013.csv	1385.764385	4.5758668		3.896659874	2.256370918	0.145385818	4.051360286	0.486567949		29	11.943
N595-ap	C20MAY20A0030.csv	1434.865203	3.674077468		3.902625953	1.876748979	0.114129131	2.338603012	0.625887291		29	22.544
N595-ap	C20MAY20A0035.csv	1411.710504	3.736727906		3.907255403	1.901270197	0.126819516	2.338870642	0.630780018		29	22.151
N595-ap	C20MAY20A0011.csv	1415.310986	4.86633916		3.917234501	2.436618167	0.12522021	4.307911369	0.492319353		29	6.533
N595-ap	C20MAY20A0017.csv	1404.315421	4.690825424		3.922077396	2.350990927	0.128216392	3.988800721	0.507764068		29	9.96
